# Supplementary material for: Machine-Learning-Based Classification Model to Address Diagnostic Challenges in Transbronchial Lung Biopsy
Source: Cancers (Basel). 2024 Feb 9;16(4):731. doi: 10.3390/cancers16040731 (PMC10886691; doi:10.3390/cancers16040731)
Supplement: Supplementary file 1 [file cancers-16-00731-s001.zip]

Archive with 1 entries (1 files):
- cancers-2835591-supplementary.pdf
